# Supplementary material for: Comprehensive Bioinformatic Investigation of TP53 Dysregulation in Diverse Cancer Landscapes
Source: Genes (Basel). 2024 Apr 30;15(5):577. doi: 10.3390/genes15050577 (PMC11121236; doi:10.3390/genes15050577)
Supplement: Supplementary file 1 [file genes-15-00577-s001.zip]

Archive with 3 entries (3 files):
- genes-2922551-supplementary file S1.pdf
- genes-2922551-supplementary file S2-OS.pdf
- genes-2922551-supplementary file S3-DFS.pdf
